# Supplementary material for: Potential of algae-derived alginate oligosaccharides and β-glucan to counter inflammation in adult zebrafish intestine
Source: Front Immunol. 2023 May 19;14:1183701. doi: 10.3389/fimmu.2023.1183701 (PMC10235609; doi:10.3389/fimmu.2023.1183701)
Supplement: Supplementary file 1 [file DataSheet_1.xlsx]

## Sheet: Suppl.1
	Potential of algae-derived alginate oligosaccharides and β-glucan to counter inflammation in adult zebrafish intestine
	Saima Rehman, Adnan H. Gora, Yousri Abdelhafiz, Jorge Dias, Ronan Pierre, Koen Meynen, Jorge M. O. Fernande, Mette Sørensen, Sylvia Brugman, Viswanath Kiron
	Supplementary Table 1A. Feed ingredient composition of the experimental diets.								Supplementary Table 1B. Details of the alginate oligosaccharide products.
		Ingredients, %	CT	SBM	AL	AH	BG		AOS group	MW distribution	M/G ratio	DP	Process for AOS preparation
			%	%	%	%	%		AL	30-60kDa (40%)	0.9	10	Enzymatic hydrolysis
		Fishmeal	35							10-30kDa (22%)
		Fish protein hydrolysate	2.5	2.5	2.5	2.5	2.5			3-10kDa (7%)
		Fish gelatin	2.5	2.5	2.5	2.5	2.5			<3kDa (31%)
		Soy protein isolate	8.7	11.1	11.1	11.1	11.1
		Wheat gluten	8	8	8	8	8		AH	30-60kDa (60%)	0.9	15	Enzymatic hydrolysis + acid hydrolysis
		Corn gluten meal	8	8	8	8	8			10-30kDa (30%)
		Soybean meal 44		50	50	50	50			3-10kDa (5%)
		Wheat meal	24.2	3.4	2.438	2.742	0.9			<3kDa (3%)
		Vitamin and mineral premix	1	1	1	1	1
		Monoammonium phosphate		2	2	2	2
		Soy lecithin	3	3	3	3	3
		Fish oil	3	3	3	3	3
		Palm oil	4.1	5.5	5.5	5.5	5.5
		AOS			0.962	0.658
		Beta-glucans					2.5
		Total	100	100	100	100	100

## Sheet: Suppl.2
			Potential of algae-derived alginate oligosaccharides and β-glucan to counter inflammation in adult zebrafish intestine
			Saima Rehman, Adnan H. Gora, Yousri Abdelhafiz, Jorge Dias, Ronan Pierre, Koen Meynen, Jorge M. O. Fernande, Mette Sørensen, Sylvia Brugman, Viswanath Kiron
			Supplementary Table 2. Summary of RNA sequencing data and the percentage of clean reads mapped to the zebrafish genome.
			The datasets generated from this study can be found in the Sequence Read Archive (NCBI) with the accession number PRJNA896758. The data will be available online after 1 January 2024
			Sample	Filtered reads	Reads aligned once	Reads aligned more than once	Total aligned	Unmapped reads	Percentage of alignment
			CT1	21826592	16415151	2495730	18910881	2915711	86.6415
			CT2	21742695	16213130	2762981	18976111	2766584	87.2758
			CT3	22826171	17157046	2544241	19701287	3124884	86.3101
			CT4	21747870	16183294	2581613	18764907	2982963	86.2839
			CT5	22736494	17092832	2687201	19780033	2993741	86.9968
			SBM1	23615880	17737719	2586401	20324120	3291760	86.0612
			SBM2	23328923	16963117	2459681	19422798	3906125	83.2563
			SBM3	22591051	16805606	2684208	19489814	3101237	86.2723
			SBM4	23364964	17723832	2814957	20538789	2826175	87.9042
			SBM5	22734065	17122757	2469587	19592344	3141721	86.1806
			BG1	21210691	15872219	2494284	18366503	2844188	86.5908
			BG2	19825371	14630260	2258202	16888462	19825371	85.1861
			BG3	21750090	16223840	2750851	18974691	2775399	87.2396
			BG4	21476706	16073643	2573643	18647286	2829420	86.8256
			BG5	20158436	14823960	2414544	17238504	2919932	85.5151
			AL1	19810816	14723073	2248556	16971629	2839187	85.6685
			AL2	22665576	16546292	2722397	19268689	3396887	85.013
			AL3	23856255	17877984	2687874	20565858	3290397	86.2074
			AL4	22906324	17167418	2580924	19748342	3157982	86.2135
			AL5	22893353	17114536	2414764	19529300	3364053	85.3055
			AH1	22228138	16602149	2700737	19302886	2925252	86.8399
			AH2	19850636	14843042	2351569	17194611	2656025	86.62
			AH3	21386511	15969782	2292442	18262224	3124287	85.3913
			AH4	21123879	16239462	2187620	18427082	3038740	87.2334
			AH5	22625466	17341493	2582796	19924289	2701177	88.0613
			Total	550282953	411463637	63347803	474811440	92739198
			Average	2.20113e+07	1.64585e+07	2.53391e+06	1.89925e+07	3.70957e+06	86.2837

## Sheet: Suppl.3
		Potential of algae-derived alginate oligosaccharides and β-glucan to counter inflammation in adult zebrafish intestine
		Saima Rehman Adnan H. Gora, Jorge Dias, Yousri Abdelhafiz, Jorge M. O. Fernandes, Sylvia Brugman, Viswanath Kiron		Saima Rehman, Adnan H. Gora, Yousri Abdelhafiz, Jorge Dias, Ronan Pierre, Koen Meynen, Jorge M. O. Fernande, Mette Sørensen, Sylvia Brugman, Viswanath Kiron
			Supplementary Table 3. Details of primers used for the qPCR verification.
				Gene name	Gene symbol	Primer Sequence	Amplicon (bp)	PCR efficiency (%)	Accession
				interleukin-1b	il-1b	GGACAGGAAAGACACCGAGC-F	90	100	NM_212844.2
						TTGGATGGAAGCACAGCAG-R
				matrix metalloproteinase -9	mmp9	GCCATTTTCCATTCACCTTCCT-F	86	98	NM_213123.1
						AGTTCCACACCAGAGTTTTCCA-R
				myeloid-specific peroxidase	mpx	GTGGTCGTGTCGGTTCTCTT-F	118	95	XM_021479113.1
						GCTGTTTTCTGTTTGGTGGTGA-R
				chemokine(C-X-C motif) ligand 8a	cxcl8a	AGTGTGTGTTATTGTTTTCCTGGC-F	90	100	XM_001342570.7
						TGCGTCGGCTTTCTGTTTCA-R
				interleukin- 10	Il-10	AGCACTCCACAACCCCAATC-F	152	102	NM_001020785.2
						GACCCCCTTTTCCTTCATCTTTTC-R
				beta- actin	actb1	TCAAACGAACGACCAACCTAAAC-F	71	100	AF057040.1
						GCCATACAGAGCAGAAGCCA-R
				elongation factor 1 alpha	eef1a1l1	GCTTCTCTACCTACCCTCCTCT-F	100	100	L23807.1
						CCACCGATTTTCTTCTCAACGC-R
				ribosomal protein L13a	rpl13a	CCACACAAAACCAAGAGGGG-F	157	100	NM_212784.1
						ATCGTCCAAGCAGGGCAAAT-R
				mucin2.1	muc2.1	ACCGAGAACCAAGTCAACG-F	120	109	XM_021470771.1
						TCACCACACAATCCACAAGT-R
				mucin5ac	muc5ac	GTCCCTCTTTCCGCCTTGTC-F	95	103	XM_021470624.1
						TGTATTCTGTGCCGTTGCCT-R
				superoxide dismutase	sod	CAACACAAACGGCTGCATCA-F	110	100	NM_131294.1
						TTTGCAACACCACTGGCATC-R
				glutathione peroxidase	gpx	TACGTCCGTCCTGGAAATGG-F	123	108	BC083461
						GTCACTGGGCTGAGGAAGCT-R
				catalase	cat	TCTCCTGATGTGGCCCGATA-F	169	88	NM_130912
						GGTTTTGCACCATGCGTTTC-R

## Sheet: Suppl.4
		Potential of algae-derived alginate oligosaccharides and β-glucan to counter inflammation in adult zebrafish intestine
		Saima Rehman, Adnan H. Gora, Yousri Abdelhafiz, Jorge Dias, Ronan Pierre, Koen Meynen, Jorge M. O. Fernande, Mette Sørensen, Sylvia Brugman, Viswanath Kiron
		Supplementary Table 4. Differentially expressed genes obtained by comparing soybean group (SBM) with control group (CT).
		Gene	log2FoldChange	padj	Genenames
		zgc:194114	-5.93654	0.0407068	zgc:194114
		elavl2	-5.56396	0.0150583	ELAV like neuron-specific RNA binding protein 2
		si:dkey-27p23.3	-5.46444	0.0497401	si:dkey-27p23.3
		LOC110440081	-5.38596	0.00829086	uncharacterized LOC110440081
		tas1r3	-5.24276	0.00172756	taste receptor, type 1, member 3
		hsf5	-5.17859	0.0426318	heat shock transcription factor family member 5
		si:ch211-198o12.4	-5.15007	0.0406902	si:ch211-198o12.4
		cfap52	-5.08148	0.0049549	cilia and flagella associated protein 52
		tdrd12	-4.91891	0.0412428	tudor domain containing 12
		efhc1	-4.81387	0.00118866	EF-hand domain (C-terminal) containing 1
		spata4	-4.61477	0.0212124	spermatogenesis associated 4
		efhc2	-4.35256	0.0133422	EF-hand domain (C-terminal) containing 2
		wdr95	-4.34306	0.00430285	WD40 repeat domain 95
		daw1	-4.27352	0.0124223	dynein assembly factor with WDR repeat domains 1
		LOC100151328	-4.05105	0.018657	B-cell receptor CD22
		ugt5a5	-3.86994	0.0133422	UDP glucuronosyltransferase 5 family, polypeptide A5
		myhc4	-3.76601	0.02597	myosin heavy chain 4
		fshr	-3.73236	0.0426318	follicle stimulating hormone receptor
		si:ch211-151h10.2	-3.68475	0.0398293	si:ch211-151h10.2
		LOC101884251	-3.61606	0.034341	uncharacterized LOC101884251
		zgc:163136	-3.60157	0.000528732
		polr2c	-3.58921	0.00178532	polymerase (RNA) II (DNA directed) polypeptide C
		si:rp71-45g20.11	-3.51792	0.0231564	si:rp71-45g20.11
		cfap161	-3.38627	0.0390639	cilia and flagella associated protein 161
		LOC100330159	-3.35928	0.0202615	uncharacterized protein C16orf96 homolog
		LOC100329795	-3.353	0.020075	potassium/sodium hyperpolarization-activated cyclic nucleotide-gated channel 2-like
		spata17	-3.3494	0.0193882	spermatogenesis associated 17
		si:ch211-152c8.5	-3.34164	0.000282638	si:ch211-152c8.5
		LOC101882414	-3.26888	0.0136662	uncharacterized LOC101882414
		zgc:194621	-3.14537	0.0324078	zgc:194621
		zc2hc1c	-2.98819	0.034298	zinc finger, C2HC-type containing 1C
		LOC101885844	-2.93252	0.0192719	uncharacterized LOC101885844
		tuba7l	-2.88039	0.0344263	tubulin, alpha 7 like
		unm_sa821	-2.81006	0.0450918	un-named sa821
		si:cabz01076231.1	-2.78024	0.0241215	si:cabz01076231.1
		si:ch211-198e20.10	-2.75765	0.024912	si:ch211-198e20.10
		zmp:0000001301	-2.7479	0.0399756	zmp:0000001301
		si:dkey-286h2.7	-2.60913	0.0198418
		strip2	-2.57451	3.91306e-07	striatin interacting protein 2
		sept4b	-2.52486	0.0129306	septin 4b
		klf9	-2.45049	0.0256154	Kruppel-like factor 9
		si:dkey-175a17.4	-2.41352	0.0241215
		tmc3	-2.35335	0.0336501	transmembrane channel like 3
		mafb	-2.32878	0.0133422	v-maf avian musculoaponeurotic fibrosarcoma oncogene homolog b (paralog b)
		LOC101886608	-2.27927	0.0157945	kelch repeat and BTB domain-containing protein 13-like
		trim35-9	-2.27728	0.000819119	tripartite motif containing 35-9
		tbx15	-2.27083	0.00558739	T-box transcription factor 15
		cyp2k31	-2.23007	0.0226473	cytochrome P450, family 2, subfamily k, polypeptide 31
		gsdf	-2.22973	0.0262339	gonadal somatic cell derived factor
		tdo2b	-2.15963	0.00366433	tryptophan 2,3-dioxygenase b
		diabloa	-2.14356	0.0472329	diablo, IAP-binding mitochondrial protein a
		si:ch73-299h12.9	-2.04447	0.030133	si:ch73-299h12.9
		gngt2a	-2.0008	0.0173861	guanine nucleotide binding protein (G protein), gamma transducing activity polypeptide 2a
		ttc6	-1.98461	5.72468e-05	tetratricopeptide repeat domain 6
		LOC101883176	-1.88927	0.0324078	uncharacterized LOC101883176
		cpt1b	-1.83175	0.0228269	carnitine palmitoyltransferase 1B (muscle)
		ncs1b	-1.69479	0.0311031	neuronal calcium sensor 1b
		LOC100331378	-1.60902	0.0472329	1-phosphatidylinositol phosphodiesterase-like
		ppdpfa	-1.58115	0.030133	pancreatic progenitor cell differentiation and proliferation factor a
		lyve1a	-1.5471	0.00468154	lymphatic vessel endothelial hyaluronic receptor 1a
		fam219ab	-1.54042	0.00366433	family with sequence similarity 219 member Ab
		zgc:110843	-1.50223	0.0355182	zgc:110843
		pkib	-1.47598	0.0242283	protein kinase (cAMP-dependent, catalytic) inhibitor beta
		acot22	-1.45944	0.01868	acyl-CoA thioesterase 22
		si:dkey-225n22.4	-1.43223	0.048957	si:dkey-225n22.4
		acot16	-1.42409	0.0293486	acyl-CoA thioesterase 16
		ulk2	-1.36557	0.00121729	unc-51 like autophagy activating kinase 2
		hprt1l	-1.3244	0.00587855	hypoxanthine phosphoribosyltransferase 1, like
		slc6a16a	-1.26428	0.00139408	solute carrier family 6 member 16a
		LOC101886098	-1.23973	0.0490018	Fc receptor-like protein 5
		LOC101882843	-1.23783	0.030133	uncharacterized LOC101882843
		cyp2k22	-1.19989	0.0399756	cytochrome P450, family 2, subfamily K, polypeptide 22
		pfkfb2b	-1.19229	4.22785e-05	6-phosphofructo-2-kinase/fructose-2,6-biphosphatase 2b
		stk35	-1.17207	5.94996e-06	serine/threonine kinase 35
		loxl2a	-1.161	1.77916e-05	lysyl oxidase-like 2a
		fhdc2	-1.14078	0.0447284	FH2 domain containing 2
		klhl32	-1.13872	0.0133422	kelch-like family member 32
		foxo3b	-1.11722	0.0253569	forkhead box O3b
		rasl11b	-1.10154	0.00757032	RAS-like, family 11, member B
		tspan33b	-1.089	0.048957	tetraspanin 33b
		LOC100333572	-1.07665	0.0125896	myosin-16-like
		ca5a	-1.05264	0.0133422	carbonic anhydrase Va
		desi1a	-1.03459	0.0303376	desumoylating isopeptidase 1a
		wee1	1.03072	0.030133	WEE1 G2 checkpoint kinase
		si:ch211-274f20.2	1.07842	0.00259409	si:ch211-274f20.2
		samsn1a	1.10865	0.0431158	SAM domain, SH3 domain and nuclear localisation signals 1a
		pan3	1.11643	0.0150583	poly(A) specific ribonuclease subunit PAN3
		dtl	1.14759	0.0212124	denticleless E3 ubiquitin protein ligase homolog (Drosophila)
		si:ch211-125e6.8	1.19434	0.0269483	si:ch211-125e6.8
		socs3b	1.22565	0.0212124	suppressor of cytokine signaling 3b
		erlin2	1.22637	0.024218	ER lipid raft associated 2
		zgc:63568	1.23125	0.00306831	zgc:63568
		foxn1	1.26161	0.0327612	forkhead box N1
		reep2	1.28808	0.0422138	receptor accessory protein 2
		zgc:152670	1.3211	0.0262339	zgc:152670
		prune2	1.34216	0.0088761	prune homolog 2 with BCH domain
		inhbaa	1.37752	0.0336501	inhibin subunit beta Aa
		scmh1	1.38297	0.030133	Scm polycomb group protein homolog 1
		rcc2	1.47924	0.0457924	regulator of chromosome condensation 2
		si:dkey-30c15.10	1.49028	0.018546	si:dkey-30c15.10
		znfl2a	1.50438	0.0103398	zinc finger-like gene 2a
		tnrc5	1.56195	0.0165592
		acot19	1.57785	0.00709548	acyl-CoA thioesterase 19
		zgc:171500	1.61331	0.0303376	zgc:171500
		gig2i	1.72603	0.00865023	grass carp reovirus (GCRV)-induced gene 2i
		si:ch211-130m23.2	1.79214	0.0372716	si:ch211-130m23.2
		LOC101882926	1.80277	0.0494904	RING finger protein 223-like
		LOC100331045	1.8462	0.01036	uncharacterized LOC100331045
		LOC103911722	1.86373	0.0288699	interaptin-like
		azin1b	1.89247	0.0133422	antizyme inhibitor 1b
		ctbs	1.94082	0.0157945	chitobiase, di-N-acetyl-
		il22	1.96957	0.0399756	interleukin 22
		LOC103910140	2.06752	0.0134045	CD59 glycoprotein-like
		zmp:0000000997	2.0828	0.0450918	zmp:0000000997
		si:dkey-172o19.2	2.10083	0.0297314	si:dkey-172o19.2
		elovl6	2.10649	0.0241215	ELOVL fatty acid elongase 6
		lmf2b	2.14229	0.0256154	lipase maturation factor 2b
		mmp13a	2.2024	0.00179954	matrix metallopeptidase 13a
		scpp8	2.28383	0.00606272	secretory calcium-binding phosphoprotein 8
		cdc6	2.39862	0.00757032	cell division cycle 6 homolog (S. cerevisiae)
		LOC567984	2.4027	1.6302e-05
		si:ch1073-67j19.1	2.41343	0.0272525	si:ch1073-67j19.1
		igbp1	2.45061	0.00139408	immunoglobulin (CD79A) binding protein 1
		coro1a	2.48331	0.0476368	coronin, actin binding protein, 1A
		si:dkey-205k8.5	2.53239	0.0324078	si:dkey-205k8.5
		smarcad1a	2.64165	0.00139408	SWI/SNF-related, matrix-associated actin-dependent regulator of chromatin, subfamily a, containing DEAD/H box 1 a
		twsg1b	2.72338	0.00101232	twisted gastrulation BMP signaling modulator 1b
		tprg1	2.72789	0.000819119	tumor protein p63 regulated 1
		ccl34a.4	2.73757	0.030133	chemokine (C-C motif) ligand 34a, duplicate 4
		fgfbp1b	2.7574	0.00225944	fibroblast growth factor binding protein 1b
		si:dkey-15j16.6	2.91126	0.02812	si:dkey-15j16.6
		si:ch211-270n8.1	2.97714	0.0406902	si:ch211-270n8.1
		tada3l	3.67007	7.28999e-12	transcriptional adaptor 3 (NGG1 homolog, yeast)-like
		si:dkey-21e2.10	3.71341	0.0256154	si:dkey-21e2.10
		zgc:171509	4.08357	0.00558739	zgc:171509
		zgc:92184	4.37323	0.0324078	zgc:92184
		LOC571282	4.9735	0.00366433
		ndufs4	5.10211	0.00121729	NADH:ubiquinone oxidoreductase subunit S4
		LOC101885006	5.89126	0.0262339	uncharacterized LOC101885006
		LOC103910175	22.1791	1.79723e-09	GTPase IMAP family member 8-like
		LOC799889	23.9963	2.51953e-11	GTPase IMAP family member 7-like

## Sheet: Suppl.5
		Potential of algae-derived alginate oligosaccharides and β-glucan to counter inflammation in adult zebrafish intestine
		Saima Rehman, Adnan H. Gora, Yousri Abdelhafiz, Jorge Dias, Ronan Pierre, Koen Meynen, Jorge M. O. Fernande, Mette Sørensen, Sylvia Brugman, Viswanath Kiron
		Supplementary Table 5. Differentially expressed genes obtained by comparing algal-β group (BG) with soybean group (SBM).
		Gene	log2FoldChange	padj	Genenames
		LOC799889	-23.3872	1.13906e-10	GTPase IMAP family member 7-like
		LOC103910175	-22.7694	3.75879e-10	GTPase IMAP family member 8-like
		zgc:171509	-6.52526	4.5005e-11	zgc:171509
		zgc:171242	-5.11759	0.0280631	zgc:171242
		si:dkey-21e2.7	-5.05576	0.00954468	si:dkey-21e2.7
		lgals9l6	-4.94732	4.02521e-05	lectin, galactoside-binding, soluble, 9 (galectin 9)-like 6
		si:ch1073-67j19.1	-2.81062	0.019008	si:ch1073-67j19.1
		si:ch73-343l4.8	-2.7866	0.00706933	si:ch73-343l4.8
		mmp13a	-2.39851	3.05935e-05	matrix metallopeptidase 13a
		si:ch211-284o19.8	-2.35373	0.0136482	si:ch211-284o19.8
		si:dkey-195m11.11	-2.26176	0.0200478	si:dkey-195m11.11
		lipg	-2.17594	0.0148449	lipase, endothelial
		gabpb2b	-2.17113	0.0200478	GA binding protein transcription factor subunit beta 2b
		LOC567984	-2.10596	0.000232907
		LOC100002392	-2.08198	0.0412976	chemokine CCL-C17a
		si:ch211-153b23.5	-2.05384	0.0247766	si:ch211-153b23.5
		grwd1	-1.96449	4.95928e-06	glutamate-rich WD repeat containing 1
		si:ch211-276a23.5	-1.58051	0.0491653	si:ch211-276a23.5
		si:ch211-125e6.8	-1.56864	0.0492786	si:ch211-125e6.8
		LOC560010	-1.46578	0.0151075	uncharacterized LOC560010
		si:ch211-117m20.5	-1.4542	0.0342313
		si: ch211-223l2.4	-1.22232	0.0106797
		cysltr2a	-1.17009	0.0491653	cysteinyl leukotriene receptor 2a
		timp2b	-1.16675	0.0200478	TIMP metallopeptidase inhibitor 2b
		c7a	-1.04931	0.0491653	complement component 7a
		shcbp1	-1.02924	0.0313056	SHC SH2-domain binding protein 1
		greb1l	1.08396	0.0342313	GREB1 like retinoic acid receptor coactivator
		ptgdsb.1	1.0947	0.000687274	prostaglandin D2 synthase b, tandem duplicate 1
		asb4	1.50431	0.0375161	ankyrin repeat and SOCS box containing 4
		onecutl	1.50654	0.0291123	one cut domain, family member, like
		abcg2b	1.6225	2.22499e-05	ATP-binding cassette, sub-family G (WHITE), member 2b
		strip2	1.68258	0.0106797	striatin interacting protein 2
		tdo2b	1.70336	0.00489626	tryptophan 2,3-dioxygenase b
		si:ch73-361h17.1	1.90198	0.0341072
		diabloa	2.01305	0.00262019	diablo, IAP-binding mitochondrial protein a
		oatx	2.13422	0.00474496	organic anion transporter X
		myoz3a	2.37035	0.0161874	myozenin 3a
		zgc:123096	2.37315	0.0341072
		selt1b	2.42606	0.0313056
		lrata	2.61501	0.00706933	lecithin retinol acyltransferase a
		si:dkey-286h2.7	3.17464	0.000439084
		sept4b	3.32339	0.000228416	septin 4b

## Sheet: Suppl.6
		Potential of algae-derived alginate oligosaccharides and β-glucan to counter inflammation in adult zebrafish intestine
		Saima Rehman, Adnan H. Gora, Yousri Abdelhafiz, Jorge Dias, Ronan Pierre, Koen Meynen, Jorge M. O. Fernande, Mette Sørensen, Sylvia Brugman, Viswanath Kiron
		Supplementary Table 6. Differentially expressed genes obtained by comparing AOS with 31% <3kDa (AL) with soybean group (SBM).
		Gene	log2FoldChange	padj	Genenames
		ccl36.1	-11.3334	0.000548477	chemokine (C-C motif) ligand 36, duplicate 1
		itln3	-4.53209	0.001943	intelectin 3
		zgc:113142	-4.3657	0.0252724	zgc:113142
		LOC795897	-4.20124	0.0396023	saxitoxin and tetrodotoxin-binding protein 2-like
		gad1a	-3.96414	1.55685e-10	glutamate decarboxylase 1a
		LOC103908620	-3.35139	0.00057002	CD59A glycoprotein-like
		LOC101882744	-3.04439	0.0263531	NLR family CARD domain-containing protein 3-like
		LOC101883708	-2.99784	0.0194121	uncharacterized LOC101883708
		atp6v0d1	-2.5879	0.0135559	ATPase H+ transporting V0 subunit d1
		LOC567984	-2.33022	1.17011e-07
		mpx	-2.11061	0.0263684	myeloid-specific peroxidase
		grwd1	-2.10476	1.64744e-06	glutamate-rich WD repeat containing 1
		LOC100536083	-2.05946	0.0225549	uncharacterized threonine-rich GPI-anchored glycoprotein PJ4664.02-like
		gpr142	-1.81801	0.0469807	G protein-coupled receptor 142
		LOC103910140	-1.63988	0.0287946	CD59 glycoprotein-like
		cdc6	-1.57386	0.0495885	cell division cycle 6 homolog (S. cerevisiae)
		si:ch211-117m20.5	-1.47295	0.00671219
		aqp1a.1	-1.20581	0.0366025	aquaporin 1a (Colton blood group), tandem duplicate 1
		c7a	-1.2027	0.000432904	complement component 7a
		fam198b	-1.09297	0.0495885
		zgc:63568	-1.04666	0.00344073	zgc:63568
		mmp25b	-1.00388	0.0131142	matrix metallopeptidase 25b
		rasl11b	1.04504	0.001943	RAS-like, family 11, member B
		LOC100333484	1.16976	0.0396023	integrin alpha-2
		ext1c	1.29279	0.0287946	exostoses (multiple) 1c
		rps6ka3a	1.85454	0.0486448	ribosomal protein S6 kinase a, polypeptide 3a
		LOC570184	2.47065	0.0225549	uncharacterized LOC570184
		mrpl28	2.80179	0.0396023	mitochondrial ribosomal protein L28
		zgc:163136	2.85365	0.00177898
		si:cabz01076231.1	3.01205	0.000548707	si:cabz01076231.1
		polr2c	3.56369	0.0469807	polymerase (RNA) II (DNA directed) polypeptide C
		LOC100005318	7.12483	0.00921272	uncharacterized LOC100005318

## Sheet: Suppl.7
			Potential of algae-derived alginate oligosaccharides and β-glucan to counter inflammation in adult zebrafish intestine
			Saima Rehman, Adnan H. Gora, Yousri Abdelhafiz, Jorge Dias, Ronan Pierre, Koen Meynen, Jorge M. O. Fernande, Mette Sørensen, Sylvia Brugman, Viswanath Kiron
			Supplementary Table 7. GO terms enriched based on the upregulated genes in intestine of zebrafish by comparing AOS with 31% <3kDa (AL) with soybean group (SBM).
			ID	Term	Count	p value	Genes
			GO:0070013	Intracellular organelle lumen	3	0.0441197	rps6ka3a, polr2c, mrpl28

## Sheet: Suppl.8
		Potential of algae-derived alginate oligosaccharides and β-glucan to counter inflammation in adult zebrafish intestine
		Saima Rehman, Adnan H. Gora, Yousri Abdelhafiz, Jorge Dias, Ronan Pierre, Koen Meynen, Jorge M. O. Fernande, Mette Sørensen, Sylvia Brugman, Viswanath Kiron
		Supplementary Table 8. Differentially expressed genes obtained by comparing AOS with 3% <3kDa (AH) with soybean group (SBM).
		Gene	log2FoldChange	padj	Genenames
		il26	-5.43044	0.0381059	interleukin 26
		adgre15	-4.82493	0.0339094	adhesion G protein-coupled receptor E15
		ndufs4	-4.75672	0.00173603	NADH:ubiquinone oxidoreductase subunit S4
		lgals9l6	-3.94785	0.0108369	lectin, galactoside-binding, soluble, 9 (galectin 9)-like 6
		si:ch211-215a9.5	-3.58644	0.0493488	si:ch211-215a9.5
		fgfbp1b	-2.64961	0.00036405	fibroblast growth factor binding protein 1b
		zgc:112146	-1.78558	0.012543	zgc:112146
		LOC103910140	-1.57361	0.0172168	CD59 glycoprotein-like
		acot19	-1.52553	0.00326447	acyl-CoA thioesterase 19
		zgc:63568	-1.23099	0.0309819	zgc:63568
		cplx2	1.24479	0.000641342	complexin 2
		si:ch1073-59l16.1	1.50137	0.00181648	si:ch1073-59l16.1
		LOC100331140	1.61211	0.00925486	macrophage mannose receptor 1-like
		LOC101886098	1.62676	0.00575488	Fc receptor-like protein 5
		LOC10818349	1.71335	0.0044861	NLR family CARD domain-containing protein 3-like
		rpl9	2.30717	1.01389e-05	ribosomal protein L9
		si:dkey-286h2.7	2.70023	0.00181648
		LOC103910973	2.8289	0.00650773
		polr2c	3.67331	0.0209143	polymerase (RNA) II (DNA directed) polypeptide C
		LOC100151328	4.36552	0.0493488	B-cell receptor CD22

## Sheet: Suppl.9
		Potential of algae-derived alginate oligosaccharides and β-glucan to counter inflammation in adult zebrafish intestine
		Saima Rehman, Adnan H. Gora, Yousri Abdelhafiz, Jorge Dias, Ronan Pierre, Koen Meynen, Jorge M. O. Fernande, Mette Sørensen, Sylvia Brugman, Viswanath Kiron
		Supplementary Table 9. GO terms enriched based on the downregulated genes in intestine of zebrafish by comparing AOS with 3% <3kDa (AH) with soybean group (SBM).
		ID	Term	Count	PValue	Genes
		GO:0002683	Negative regulation of immune system process	2	0.0244954	LOC103910140,lgals9l6

## Sheet: Suppl.10
		Potential of algae-derived alginate oligosaccharides and β-glucan to counter inflammation in adult zebrafish intestine
		Saima Rehman, Adnan H. Gora, Yousri Abdelhafiz, Jorge Dias, Ronan Pierre, Koen Meynen, Jorge M. O. Fernande, Mette Sørensen, Sylvia Brugman, Viswanath Kiron
		Supplementary Table 10. Differentially expressed genes obtained by comparing AOS with 31% <3kDa (AL) with AOS with 3% <3kD (AH).
			Gene	log2FoldChange	padj	Genenames
			si:dkey-261o4.8	-25.2282	9.67105e-13	si:dkey-261o4.8
			ccl36.1	-12.5645	2.89006e-32	chemokine (C-C motif) ligand 36, duplicate 1
			crp6	-5.28461	1.74344e-07	C-reactive protein 6
			rpl30	-3.57256	0.000612051	ribosomal protein L30
			atp6v0d1	-2.87633	0.00684176	ATPase H+ transporting V0 subunit d1
			her6	-2.73609	0.0205878	hairy-related 6
			rspo1	-2.59706	0.00186354	R-spondin 1
			med25	-2.18814	0.00339009	mediator complex subunit 25
			rpl9	-2.12733	0.000189743	ribosomal protein L9
			LOC101882926	-1.44658	0.0247906	RING finger protein 223-like
			si:dkey-181f22.4	-1.12229	0.00684176	si:dkey-181f22.4
			setd3	-1.10753	0.00684176	SET domain containing 3, actin histidine methyltransferase
			fkbp5	2.21398	0.0026558	FKBP prolyl isomerase 5
			ndufs4	3.69954	0.0308034	NADH:ubiquinone oxidoreductase subunit S4

[truncated: 4 more sheets: Suppl.11, Suppl. 12, Suppl. 13, Suppl. 14]
